# Supplementary material for: The Influence of SPI 7S and 11S on the Stability of Lonicera caerulea L. Anthocyanins and Interaction Mechanism with C3G
Source: Foods. 2026 May 29;15(11):1933. doi: 10.3390/foods15111933 (PMC13256205; doi:10.3390/foods15111933)
Supplement: Supplementary file 1 [file foods-15-01933-s001.zip]

Archive with 1 entries (1 files):
- foods-4274738-supplementary.pdf
